# Supplementary material for: The Abundance and Distribution of the acdS Gene in Microbial Communities from the Rhizosphere of Copiapoa solaris, a Native Cactus in the Arid Coastal Region of Antofagasta, Chile
Source: Microorganisms. 2025 Jul 1;13(7):1547. doi: 10.3390/microorganisms13071547 (PMC12300068; doi:10.3390/microorganisms13071547)
Supplement: Supplementary file 1 [file microorganisms-13-01547-s001.zip]

Archive with 1 entries (1 files):
- microorganisms-3649802-supplementary.pdf
